# Supplementary material for: Investigation of Immunomodulatory and Gut Microbiota-Altering Properties of Multicomponent Nutraceutical Prepared from Lactic Acid Bacteria, Bovine Colostrum, Apple Production By-Products and Essential Oils
Source: Foods. 2021 Jun 7;10(6):1313. doi: 10.3390/foods10061313 (PMC8229151; doi:10.3390/foods10061313)
Supplement: Supplementary file 1 [file foods-10-01313-s001.zip › Table S1.xlsx]

## Sheet: Sheet1
Genus composition: control group, females	Number of reads	Relative abundance
Prevotella	5164	19.21%
Megasphaera	2771	10.31%
Barnesiella	2744	10.21%
Bifidobacterium	1926	7.16%
Olsenella	1259	4.68%
Unclassified	1103	4.1%
Clostridium	778	2.89%
unclassified Bacteroidales	758	2.82%
Streptococcus	701	2.6%
Alloprevotella	641	2.38%
Mitsuokella	545	2.02%
Collinsella	446	1.65%
Bacteroides	431	1.6%
Lactobacillus	416	1.54%
Sharpea	398	1.48%
Parabacteroides	356	1.32%
Oscillospira	303	1.12%
Tannerella	301	1.12%
Fibrobacter	275	1.02%
unclassified Planctomycetales	259	0.96%
Intestinimonas	252	0.93%
Selenomonas	243	0.9%
Flintibacter	231	0.85%
Sphaerochaeta	225	0.83%
Sporobacter	219	0.81%
Denitrobacterium	218	0.81%
Gracilibacter	197	0.73%
Paraprevotella	181	0.67%
Porphyromonas	179	0.66%
unclassified Deltaproteobacteria	161	0.59%
Oscillibacter	159	0.59%
Ruminiclostridium	148	0.55%
Pseudoscardovia	132	0.49%
Eubacterium	116	0.43%
unclassified Erysipelotrichaceae	107	0.39%
Acidaminobacter	107	0.39%
Terrisporobacter	104	0.38%
Gemmiger	101	0.37%
Acidaminococcus	100	0.37%
Catenibacterium	92	0.34%
Oligosphaera	79	0.29%
unclassified Chlamydiia	75	0.27%
Papillibacter	71	0.26%
Desulfovibrio	70	0.26%
Kandleria	68	0.25%
Faecalibacterium	68	0.25%
Caloramator	56	0.2%
Treponema	55	0.2%
Enorma	51	0.18%
Romboutsia	51	0.18%
Lachnoclostridium	50	0.18%
Geosporobacter	43	0.16%
Rikenella	37	0.13%
Ruminococcus	34	0.12%
Dialister	34	0.12%
unclassified Gammaproteobacteria	34	0.12%
Lactococcus	33	0.12%
Enterorhabdus	31	0.11%
Blautia	30	0.11%
unclassified Porphyromonadaceae	30	0.11%
Senegalimassilia	29	0.1%
Escherichia	28	0.1%
Desulfotomaculum	27	0.1%
Parvibacter	26	0.09%
unclassified Ruminococcaceae	25	0.09%
Turicibacter	22	0.08%
unclassified Clostridiales	21	0.07%
Christensenella	21	0.07%
Sutterella	20	0.07%
Candidatus Heliomonas	20	0.07%
unclassified Prevotellaceae	19	0.07%
unclassified Lachnospiraceae	19	0.07%
Atopobium	19	0.07%
Asteroleplasma	18	0.06%
Anaerovibrio	18	0.06%
Saccharofermentans	17	0.06%
Butyrivibrio	17	0.06%
Holdemania	16	0.05%
Arsenophonus	15	0.05%
Lutispora	14	0.05%
Paludibacter	14	0.05%
Succiniclasticum	13	0.04%
Candidatus Soleaferrea	13	0.04%
Adlercreutzia	12	0.04%
Acetatifactor	12	0.04%
unclassified Streptococcaceae	12	0.04%
unclassified Thermoplasmata	11	0.04%
Succinivibrio	11	0.04%
Acetanaerobacterium	11	0.04%
Phascolarctobacterium	10	0.03%
Intestinibacter	10	0.03%
Caproiciproducens	10	0.03%
unclassified Clostridiales Family XIII. Incertae Sedis	10	0.03%
Mogibacterium	9	0.03%
Fusicatenibacter	9	0.03%
Slackia	9	0.03%
Coprococcus	9	0.03%
Roseburia	9	0.03%
Thermotalea	8	0.02%
Fournierella	8	0.02%
Flavonifractor	8	0.02%
Rhodopseudomonas	8	0.02%
Butyricicoccus	8	0.02%
Anaerobacterium	8	0.02%
unclassified Bacteroidaceae	8	0.02%
Macellibacteroides	8	0.02%
Pyramidobacter	8	0.02%
unclassified Alphaproteobacteria	8	0.02%
Pseudoflavonifractor	7	0.02%
Corynebacterium	7	0.02%
unclassified Actinobacteria	7	0.02%
unclassified Betaproteobacteria	6	0.02%
Paraeggerthella	6	0.02%
Anaerotaenia	6	0.02%
Methanobrevibacter	6	0.02%
Agathobacter	6	0.02%
Ethanoligenens	6	0.02%
Pedobacter	6	0.02%
Anaeromassilibacillus	6	0.02%
Acetivibrio	6	0.02%
Oribacterium	6	0.02%
Sphingobacterium	6	0.02%
Dorea	5	0.01%
Pseudomonas	5	0.01%
Enterococcus	5	0.01%
Desulfosporosinus	5	0.01%
Caulobacter	5	0.01%
Staphylococcus	5	0.01%
unclassified Peptostreptococcaceae	5	0.01%
unclassified Eubacteriaceae	5	0.01%
Parasutterella	5	0.01%
Murimonas	5	0.01%
Anaerobium	4	0.01%
Spirochaeta	4	0.01%
Victivallis	4	0.01%
Paeniclostridium	4	0.01%
Caminicella	4	0.01%
Anaerovorax	4	0.01%
unclassified Clostridia	4	0.01%
Caloranaerobacter	4	0.01%
Thermanaerovibrio	4	0.01%
Catabacter	4	0.01%
Abyssivirga	3	0.01%
Aminicella	3	0.01%
Allisonella	3	0.01%
Anaerostipes	3	0.01%
unclassified Spirochaetia	3	0.01%
unclassified Mollicutes	3	0.01%
Erysipelothrix	3	0.01%
Bacillus	3	0.01%
Hespellia	3	0.01%
Falcatimonas	3	0.01%
Coprobacter	3	0.01%
Eggerthella	3	0.01%
Gottschalkia	3	0.01%
Holdemanella	3	0.01%
Gordonibacter	2	0%
Anaeroplasma	2	0%
Akkermansia	2	0%
Geobacter	2	0%
Alistipes	2	0%
Dietzia	2	0%
Schwartzia	2	0%
Brassicibacter	2	0%
unclassified Veillonellaceae	2	0%
Cellulosibacter	2	0%
Kluyvera	2	0%
Oceanirhabdus	2	0%
Caldicoprobacter	2	0%
Megamonas	2	0%
Peptococcus	2	0%
Streptomyces	2	0%
Tindallia	2	0%
Anaerocolumna	2	0%
Pleomorphochaeta	2	0%
Candidatus Vestibaculum	2	0%
Shigella	2	0%
Mobilitalea	2	0%
Natranaerovirga	2	0%
Candidatus Nardonella	2	0%
Alkalibacter	2	0%
Actinocorallia	2	0%
Defluviitalea	2	0%
Solobacterium	2	0%
Schlegelella	1	0%
Aeromonas	1	0%
Catenuloplanes	1	0%
Parvularcula	1	0%
Acidisphaera	1	0%
Ruthenibacterium	1	0%
Aminobacterium	1	0%
Sporacetigenium	1	0%
Breznakia	1	0%
Synergistes	1	0%
Dethiobacter	1	0%
unclassified Cyanobacteria	1	0%
Subdoligranulum	1	0%
Lachnobacterium	1	0%
Lachnoanaerobaculum	1	0%
Lactonifactor	1	0%
Actinomyces	1	0%
Rhodanobacter	1	0%
Phenylobacterium	1	0%
Curvibacter	1	0%
Sporanaerobacter	1	0%
Stella	1	0%
Cytophaga	1	0%
unclassified Sphingobacteriaceae	1	0%
Asaccharospora	1	0%
unclassified Methylocystaceae	1	0%
Aquabacterium	1	0%
Bradyrhizobium	1	0%
Crassaminicella	1	0%
Sediminibacterium	1	0%
Lysobacter	1	0%
unclassified Bacilli	1	0%
Ornithinibacillus	1	0%
Faecalicoccus	1	0%
Eisenbergiella	1	0%
Phyllobacterium	1	0%
Bulleidia	1	0%
Hungatella	1	0%
Bilophila	1	0%
Herbivorax	1	0%
Sporotomaculum	1	0%
Thermincola	1	0%
Porphyrobacter	1	0%
Fucophilus	1	0%
Candidatus Glomeribacter	1	0%
Klebsiella	1	0%
Salmonella	1	0%
Robinsoniella	1	0%
unclassified Actinomycetales	1	0%
Leuconostoc	1	0%
Anaerorhabdus	1	0%
unclassified Clostridiaceae	1	0%
Acetoanaerobium	1	0%
Vallitalea	1	0%
Faecalitalea	1	0%
Hymenopellis	1	0%
Hydrogenispora	1	0%
Listeria	1	0%
Heliophilum	1	0%
Pseudobutyrivibrio	1	0%
Mesorhizobium	1	0%
Bauldia	1	0%
Parapedobacter	1	0%
Alkaliphilus	1	0%
Phaeocystidibacter	1	0%
Proteocatella	1	0%
Blastochloris	1	0%
Actinobacillus	1	0%
