# Supplementary material for: Investigation of Immunomodulatory and Gut Microbiota-Altering Properties of Multicomponent Nutraceutical Prepared from Lactic Acid Bacteria, Bovine Colostrum, Apple Production By-Products and Essential Oils
Source: Foods. 2021 Jun 7;10(6):1313. doi: 10.3390/foods10061313 (PMC8229151; doi:10.3390/foods10061313)
Supplement: Supplementary file 1 [file foods-10-01313-s001.zip › Table S2.xlsx]

## Sheet: Sheet1
Genus composition: control group, males	Number of reads	Relative abundance
Prevotella	2767	12.17%
Clostridium	2031	8.93%
Barnesiella	1022	4.49%
Oligosphaera	981	4.31%
Oscillibacter	972	4.27%
unclassified Bacteroidales	817	3.59%
Treponema	811	3.56%
Flintibacter	754	3.31%
Oscillospira	702	3.08%
Streptococcus	669	2.94%
Unclassified	595	2.61%
Intestinimonas	542	2.38%
Sporobacter	421	1.85%
Ruminococcus	408	1.79%
Blautia	405	1.78%
Methanobrevibacter	394	1.73%
Christensenella	391	1.72%
Eubacterium	372	1.63%
Terrisporobacter	367	1.61%
unclassified Planctomycetales	351	1.54%
Ruminiclostridium	329	1.44%
Parabacteroides	301	1.32%
Fibrobacter	300	1.32%
Anaerobacterium	278	1.22%
Lactobacillus	251	1.1%
Lachnoclostridium	235	1.03%
Gracilibacter	224	0.98%
Bacteroides	207	0.91%
Geosporobacter	198	0.87%
unclassified Chlamydiia	197	0.86%
Alloprevotella	174	0.76%
Phascolarctobacterium	160	0.7%
Faecalibacterium	159	0.69%
unclassified Deltaproteobacteria	146	0.64%
Sphaerochaeta	134	0.58%
Rikenella	126	0.55%
Coprococcus	119	0.52%
Butyricicoccus	109	0.47%
Collinsella	104	0.45%
Paraprevotella	103	0.45%
Saccharofermentans	100	0.44%
Turicibacter	100	0.44%
Catabacter	93	0.4%
unclassified Thermoplasmata	90	0.39%
Acidaminobacter	89	0.39%
Papillibacter	82	0.36%
Selenomonas	79	0.34%
Mogibacterium	70	0.3%
Candidatus Soleaferrea	69	0.3%
Anaerovibrio	69	0.3%
Desulfotomaculum	66	0.29%
unclassified Lachnospiraceae	65	0.28%
Caloramator	63	0.27%
unclassified Clostridiales Family XIII. Incertae Sedis	62	0.27%
Tannerella	60	0.26%
Romboutsia	56	0.24%
Desulfovibrio	56	0.24%
Gemmiger	52	0.22%
Porphyromonas	52	0.22%
Anaerovorax	51	0.22%
Enorma	49	0.21%
Mitsuokella	49	0.21%
Adlercreutzia	47	0.2%
Anaerobium	46	0.2%
Succinivibrio	41	0.18%
unclassified Mollicutes	40	0.17%
unclassified Erysipelotrichaceae	36	0.15%
Paludibacter	33	0.14%
Intestinibacter	32	0.14%
unclassified Clostridiales	31	0.13%
Denitrobacterium	31	0.13%
Dorea	30	0.13%
Fusicatenibacter	29	0.12%
Vallitalea	28	0.12%
Acetivibrio	27	0.11%
Lutispora	26	0.11%
unclassified Ruminococcaceae	26	0.11%
Falcatimonas	24	0.1%
Murimonas	24	0.1%
Anaerostipes	24	0.1%
unclassified Cyanobacteria	23	0.1%
Campylobacter	23	0.1%
Anaerotaenia	23	0.1%
Acetanaerobacterium	22	0.09%
Candidatus Heliomonas	22	0.09%
Roseburia	22	0.09%
Anaerorhabdus	20	0.08%
Holdemania	20	0.08%
Erysipelothrix	19	0.08%
Solobacterium	19	0.08%
Escherichia	18	0.07%
Hespellia	17	0.07%
Schwartzia	17	0.07%
Lactococcus	17	0.07%
Olsenella	16	0.07%
Anaeroplasma	16	0.07%
Hungatella	15	0.06%
Sutterella	15	0.06%
Abyssivirga	15	0.06%
Ethanoligenens	14	0.06%
Butyrivibrio	14	0.06%
Elusimicrobium	14	0.06%
Veillonella	14	0.06%
Candidatus Nardonella	13	0.05%
Megasphaera	13	0.05%
unclassified Prevotellaceae	13	0.05%
unclassified Eubacteriaceae	13	0.05%
Tyzzerella	13	0.05%
unclassified Betaproteobacteria	12	0.05%
unclassified Clostridia	12	0.05%
Natranaerovirga	12	0.05%
Oxalobacter	12	0.05%
Flavonifractor	11	0.04%
Parvibacter	11	0.04%
Thermotalea	11	0.04%
Agathobacter	11	0.04%
Fournierella	11	0.04%
Pseudoflavonifractor	11	0.04%
Paeniclostridium	10	0.04%
Faecalicoccus	10	0.04%
Anaeromassilibacillus	10	0.04%
Acetatifactor	9	0.03%
Macellibacteroides	9	0.03%
Eisenbergiella	8	0.03%
Anaerosporobacter	8	0.03%
Peptococcus	8	0.03%
Bifidobacterium	8	0.03%
Methylovulum	8	0.03%
Pleomorphochaeta	8	0.03%
Enterorhabdus	7	0.03%
unclassified Erysipelotrichia	7	0.03%
Anaerocolumna	7	0.03%
Lachnoanaerobaculum	7	0.03%
Holdemanella	7	0.03%
Candidatus Methanoplasma	7	0.03%
Mycoplasma	7	0.03%
Enterococcus	6	0.02%
unclassified Alphaproteobacteria	6	0.02%
Victivallis	6	0.02%
Ruminobacter	6	0.02%
Breznakia	6	0.02%
unclassified Peptostreptococcaceae	6	0.02%
Mobilitalea	6	0.02%
Cryptanaerobacter	5	0.02%
Alistipes	5	0.02%
unclassified Veillonellaceae	5	0.02%
Caminicella	5	0.02%
Alkalibacter	5	0.02%
Caulobacter	4	0.01%
Acinetobacter	4	0.01%
Asaccharospora	4	0.01%
Curvibacter	4	0.01%
Tindallia	4	0.01%
Candidatus Izimaplasma	4	0.01%
Clostridioides	4	0.01%
Arsenophonus	4	0.01%
Sphingobium	4	0.01%
Corynebacterium	4	0.01%
unclassified Streptococcaceae	4	0.01%
Caproiciproducens	3	0.01%
Candidatus Glomeribacter	3	0.01%
Actinobacillus	3	0.01%
Geobacter	3	0.01%
Ruthenibacterium	3	0.01%
Pseudobutyrivibrio	3	0.01%
Spirochaeta	3	0.01%
Fucophilus	3	0.01%
Lactonifactor	3	0.01%
Bacillus	3	0.01%
Oribacterium	3	0.01%
Desulfosporosinus	3	0.01%
Dehalobacterium	3	0.01%
Psychrobacter	2	0%
Chlamydia	2	0%
Shigella	2	0%
Oceanirhabdus	2	0%
Thermanaerovibrio	2	0%
Proteocatella	2	0%
Delftia	2	0%
Curtobacterium	2	0%
unclassified Actinobacteria	2	0%
Defluviitalea	2	0%
Asteroleplasma	2	0%
Herbinix	2	0%
Catenibacterium	2	0%
unclassified Porphyromonadaceae	2	0%
unclassified Gammaproteobacteria	2	0%
Syntrophococcus	2	0%
Caldibacillus	2	0%
Microbacterium	2	0%
Parasporobacterium	2	0%
Flavobacterium	2	0%
Aerococcus	2	0%
Phycicola	2	0%
Cellulosibacter	2	0%
Herbaspirillum	2	0%
Hallella	1	0%
Legionella	1	0%
Okadaella	1	0%
Hyphomicrobium	1	0%
Oxobacter	1	0%
unclassified Bacteroidaceae	1	0%
Alkalibaculum	1	0%
Sphingomonas	1	0%
Phenylobacterium	1	0%
Acholeplasma	1	0%
Staphylococcus	1	0%
unclassified Clostridiaceae	1	0%
Anaerofilum	1	0%
Fastidiosipila	1	0%
Candidatus Methanomethylophilus	1	0%
unclassified Bacillales	1	0%
unclassified Desulfovibrionaceae	1	0%
Heliophilum	1	0%
Pseudomonas	1	0%
Candidatus Methylopumilus	1	0%
Faecalitalea	1	0%
Rathayibacter	1	0%
Coraliomargarita	1	0%
Parasutterella	1	0%
Syntrophorhabdus	1	0%
Pyramidobacter	1	0%
Sphingobacterium	1	0%
Salmonella	1	0%
Pediococcus	1	0%
Dioscorea	1	0%
Proteinivorax	1	0%
Hathewaya	1	0%
Shuttleworthia	1	0%
Paraeggerthella	1	0%
Chryseobacterium	1	0%
Gottschalkia	1	0%
Pseudoclavibacter	1	0%
Acetoanaerobium	1	0%
unclassified Spirochaetia	1	0%
Wautersiella	1	0%
Rhizobium	1	0%
Slackia	1	0%
Petrimonas	1	0%
Murdochiella	1	0%
Blastochloris	1	0%
Lacibacterium	1	0%
Aquabacterium	1	0%
Anaerotruncus	1	0%
Facklamia	1	0%
Bradyrhizobium	1	0%
Caloranaerobacter	1	0%
Bulleidia	1	0%
Subdoligranulum	1	0%
Salana	1	0%
Robinsoniella	1	0%
Pedobacter	1	0%
Marinilabilia	1	0%
Rhizobacter	1	0%
Rothia	1	0%
Sporanaerobacter	1	0%
Acetobacter	1	0%
Bariatricus	1	0%
Syntrophomonas	1	0%
Sediminibacterium	1	0%
Fodinicurvata	1	0%
Flavitalea	1	0%
Prolixibacter	1	0%
